# Supplementary material for: Zinc Finger Proteins in the Human Fungal Pathogen Cryptococcus neoformans
Source: Int J Mol Sci. 2020 Feb 18;21(4):1361. doi: 10.3390/ijms21041361 (PMC7072944; doi:10.3390/ijms21041361)
Supplement: Supplementary file 1 [file ijms-21-01361-s001.zip]

Archive with 7 entries (4 files):
- supplementary material/
- supplementary material/Table S1 ZFPs in C.neoformans Var neoformans JEC21.xlsx
- __MACOSX/
- __MACOSX/supplementary material/
- __MACOSX/supplementary material/._Table S1 ZFPs in C.neoformans Var neoformans JEC21.xlsx
- supplementary material/Table S2 ZFPs in C.neoformans var grubii H99.xlsx
- __MACOSX/supplementary material/._Table S2 ZFPs in C.neoformans var grubii H99.xlsx
