# Supplementary material for: Zinc Finger Proteins in the Human Fungal Pathogen Cryptococcus neoformans
Source: Int J Mol Sci. 2020 Feb 18;21(4):1361. doi: 10.3390/ijms21041361 (PMC7072944; doi:10.3390/ijms21041361)
Supplement: Supplementary file 1 [file ijms-21-01361-s001.zip › supplementary material/Table S1 ZFPs in C.neoformans Var neoformans JEC21.xlsx]

## Sheet: 工作表1
geneID	description	Symbol	zinc finger type	Other domains
CNA02850	DNA repair protein RAD5, putative	Znf_C3HC4	PF00097|Zinc finger, C3HC4 type (RING finger)	PF00271|Helicase conserved C-terminal domain|PF08797|HIRAN domain|PF00176|SNF2 family N-terminal domain
CNE00510	DNA repair protein rad16, putative	Znf_C3HC4	PF00097|Zinc finger, C3HC4 type (RING finger)	PF00176|SNF2 family N-terminal domain|PF00271|Helicase conserved C-terminal domain
CNB03700	zeta DNA polymerase, putative	Znf_C4	PF14260|C4-type zinc-finger of DNA polymerase delta	PF00136|DNA polymerase family B|PF03104|DNA polymerase family B, exonuclease domain
CNF04130	DNA polymerase alpha catalytic subunit, putative	Znf_C6	PF08996|DNA Polymerase alpha zinc finger	PF03104|DNA polymerase family B, exonuclease domain|PF12254|DNA polymerase alpha subunit p180 N terminal|PF00136|DNA polymerase family B
CNK00560	delta DNA polymerase, putative	Znf_C4	PF14260|C4-type zinc-finger of DNA polymerase delta	PF03104|DNA polymerase family B, exonuclease domain|PF00136|DNA polymerase family B
CND00580	alkylbase DNA N-glycosylase, putative	Znf_C3HC4	PF00097|Zinc finger, C3HC4 type (RING finger)
CNE02090	DNA-binding protein hexbp, putative	Znf-C2HC	PF00098|Zinc knuckle
CNN00550	DNA-binding protein cre-1, putative	Znf_C2H2	PF00096|Zinc finger, C2H2 type
CNJ00400	DNA topoisomerase type I, putative	Znf-C2HC/Znf_C3H	PF06839|GRF zinc finger|PF00098|Zinc knuckle	PF01751|Toprim domain|PF01131|DNA topoisomerase
CNA00590	specific RNA polymerase II transcription factor, putative	Znf_C2H2	PF00096|Zinc finger, C2H2 type
CNH00600	specific RNA polymerase II transcription factor, putative	Znf_C2H2	PF00096|Zinc finger, C2H2 type
CNH00870	RNA polymerase II transcription factor, putative	Znf_C2H2	PF00096|Zinc finger, C2H2 type
CNC06350	RNA splicing factor PRP9, putative	Znf_C2H2	PF12171|Zinc-finger double-stranded RNA-binding	PF12108|Splicing factor SF3a60 binding domain|PF16837|Pre-mRNA-splicing factor SF3A3, of SF3a complex, Prp9|PF11931|Domain of unknown function (DUF3449)
CND03400	mRNA polyadenylation-related protein, putative	Znf-C2HC	PF13696|Zinc knuckle	PF08783|DWNN domain
CNN01710	mRNA processing-related protein, putative	Znf_C3HC	PF13824|Zinc-finger of mitochondrial splicing suppressor 51
CNA01820	transcriptional activator, putative	Znf_C4	PF00320|GATA zinc finger	PF08550|Fungal protein of unknown function (DUF1752)
CNC01390	transcription coactivator, putative	Znf_C6	PF00569|Zinc finger, ZZ type	PF00249|Myb-like DNA-binding domain
CNC05370	transcription initiation factor tfiid 111 kda subunit, putative	Znf-C2HC	PF15288|Zinc knuckle	PF12157|Protein of unknown function (DUF3591)
CNF00950	transcription/repair factor TFIIH subunit Tfb3, putative	Znf_C3HC4	PF17121|Zinc finger, C3HC4 type (RING finger)	PF06391|CDK-activating kinase assembly factor MAT1
CNG04340	transcription factor iiia, putative	Znf_C2H2	PF00096|Zinc finger, C2H2 type
CNH00970	transcription factor PacC, putative	Znf_C2H2	PF00096|Zinc finger, C2H2 type
CNI03430	transcription initiation protein spt4, putative	Znf_C4	PF06093|Spt4/RpoE2 zinc finger
CNL04070	transcriptional regulator nrg2, putative	Znf_C2H2	PF00096|Zinc finger, C2H2 type
CNB00600	cytoplasm protein, putative	Znf_C2H2	PF12756|C2H2 type zinc-finger (2 copies)|PF12171|Zinc-finger double-stranded RNA-binding
CNG02070	cytoplasm protein, putative	Znf-C3HC4	PF17123|RING-like zinc finger	PF00498|FHA domain
CNK00400	cytoplasm protein, putative	Znf_C4	PF17034|Zinc-ribbon like family
CNK01650	cytoplasm protein, putative	Znf_C3H	PF00642|Zinc finger C-x8-C-x5-C-x3-H type (and similar)	PF16543|DRG Family Regulatory Proteins, Tma46
CNB03080	nucleolus protein, putative	Znf_C2HC	PF08790|LYAR-type C2HC zinc finger
CNC05980	nucleus protein, putative	Znf_C5H2C	PF01428|AN1-like Zinc finger
CNC06080	nucleus protein, putative	Znf-C2HC	PF13696|Zinc knuckle	PF04677|Protein similar to CwfJ C-terminus 1|PF04676|Protein similar to CwfJ C-terminus 2
CNI00630	U1 small nuclear ribonucleoprotein, putative	Znf_C2H2	PF06220|U1 zinc finger
CNE04150	mitochondrion protein, putative	Znf_C4	PF16503|Zinc-ribbon	PF01171|PP-loop family
CNG02760	mitochondrial import inner membrane translocase subunit tim13, putative	Znf_C4	PF02953|Tim10/DDP family zinc finger
CNE03710	vacuolar protein sorting-associated protein vps27, putative	Znf_C4	PF01363|FYVE zinc finger	PF00790|VHS domain|PF02809|Ubiquitin interaction motif
CNN01020	vacuolar membrane protein, putative	Znf-C3HC4	PF17122|Zinc-finger	PF12451|Vacuolar protein sorting protein 11 C terminal
CNF01290	itochondrial import inner membrane translocase subunit tim8, putative	Znf_C4	PF02953|Tim10/DDP family zinc finger
CNH02120	peroxisome assembly protein per8 (peroxin-10), putative	Znf_C3HC4	PF14634|zinc-RING finger domain	PF04757|Pex2 / Pex12 amino terminal region
CNM01000	ER to Golgi transport-related protein, putative	Znf_C4	PF04810|Sec23/Sec24 zinc finger	PF04811|Sec23/Sec24 trunk domain|PF04815|Sec23/Sec24 helical domain|PF08033|Sec23/Sec24 beta-sandwich domain
CNE04020	chromatin remodeling-related protein, putative	Znf_C6	PF00569|Zinc finger, ZZ type	PF16495|SWIRM-associated region 1|PF00249|Myb-like DNA-binding domain|PF04433|SWIRM domain
CNM02250	chromosome condensation-related protein, putative	Znf-C3HC4	PF02891|MIZ/SP-RING zinc finger	PF14324|PINIT domain
CNC00330	bud site selection-related protein, putative	Znf-C2H2	PF12171|Zinc-finger double-stranded RNA-binding
CNH01880	endocytosis-related protein, putative	Znf_C2H2	PF12171|Zinc-finger double-stranded RNA-binding	PF00226|DnaJ domain|PF07985|SRR1
CNJ02080	vesicle fusion-related protein, putative	Znf_C4	PF01363|FYVE zinc finger	PF11464|Rabenosyn Rab binding domain
CND02880	splicing factor SF1, putative	Znf-C2HC	PF13917|Zinc knuckle|PF00098|Zinc knuckle	PF16275|Splicing factor 1 helix-hairpin domain|PF00013|KH domain
CNI01460	splicing factor, putative	Znf_C3H	PF00642|Zinc finger C-x8-C-x5-C-x3-H type (and similar)
CNN00520	zinc finger protein, putative	Znf_C3HC4	PF05495|CHY zinc finger
CNA08310	ligase, putative	Znf_C3H2C3	PF12678|RING-H2 zinc finger domain
CNB03140	ubiquitin-protein ligase, putative	Znf_C3H2C3	PF12678|RING-H2 zinc finger domain
CNE03650	ubiquitin-protein ligase, putative	Znf_C5HC2	PF02207|Putative zinc finger in N-recognin (UBR box)	PF10390|RNA polymerase II elongation factor ELL
CNA00120	chaperone, putative	Znf_C4	PF02953|Tim10/DDP family zinc finger
CNB01070	no arches protein, putative	Znf-C2HC	PF00098|Zinc knuckle
CND03700	protein transporter, putative	Znf_C4	PF02953|Tim10/DDP family zinc finger
CND03330	1-phosphatidylinositol-3-phosphate 5-kinase, putative	Znf_C4	|PF01363|FYVE zinc finger	PF01504|Phosphatidylinositol-4-phosphate 5-Kinase|PF00118|TCP-1/cpn60 chaperonin family
CND04660	negative regulation of gluconeogenesis-related protein, putative	Znf_C3HC4	PF13445|RING-type zinc-finger
CNF01810	5'-3' exoribonuclease, putative	Znf-C2HC	PF00098|Zinc knuckle	PF03159|XRN 5'-3' exonuclease N-terminus
CNF02300	Bromodomain and PHD finger-containing protein 3, putative	Znf_C4HC3	PF13832|PHD-zinc-finger like domain	PF00439|Bromodomain|PF10513|Enhancer of polycomb-like|PF00855|PWWP domain|PF13831|PHD-finger
CNI04230	spliceosomal zinc finger-containing protein, putative	Znf_C3H	PF00642|Zinc finger C-x8-C-x5-C-x3-H type (and similar)|PF13920|Zinc finger, C3HC4 type (RING finger)
CNJ02920	gata factor srep, putative	Znf_C4	PF00320|GATA zinc finger
CNK00890	early growth response protein 1 (egr-1), putative	Znf_C2H2	PF00096|Zinc finger, C2H2 type	PF04082|Fungal specific transcription factor domain
CNN01600	hsk1-interacting molecule 1, putative	Znf_C2H2	PF07535|DBF zinc finger	PF08630|Dfp1/Him1, central region
CNB01980	expressed protein	Znf_C2HC5	PF06221|Putative zinc finger motif, C2HC5-type
CNB02720	expressed protein	Znf_C3H	PF04434|SWIM zinc finger
CNH01750	expressed protein	Znf_C3H	PF00642|Zinc finger C-x8-C-x5-C-x3-H type (and similar)
CNI00280	expressed protein	Znf_C3HC	PF07967|C3HC zinc finger-like	PF08600|Rsm1-like
CNI00390	expressed protein	Znf_C2H2	PF00096|Zinc finger, C2H2 type	PF04082|Fungal specific transcription factor domain
CNL04700	expressed protein	Znf_C4	PF00320|GATA zinc finger
CNL06360	expressed protein	Znf_C3HC4	PF14634|zinc-RING finger domain
CNM01400	conserved hypothetical protein	Znf-CHC2	PF10276|Zinc-finger domain
CNA00290	hypothetical protein	Znf_C2H2	PF00096|Zinc finger, C2H2 type
CNA01450	hypothetical protein	Znf_C2H2	PF00096|Zinc finger, C2H2 type
CNA02740	hypothetical protein	Znf_C3H	PF14608|RNA-binding, Nab2-type zinc finger
CNA03820	hypothetical protein	Znf_C4	PF05207|CSL zinc finger
CNA05015	hypothetical protein	Znf_C4	PF05207|CSL zinc finger
CNB00260	hypothetical protein	Znf_C4	PF04810|Sec23/Sec24 zinc finger	PF00397|WW domain|PF08033|Sec23/Sec24 beta-sandwich domain|PF04811|Sec23/Sec24 trunk domain|PF00626|Gelsolin repeat|PF04815|Sec23/Sec24 helical domain
CNB00390	hypothetical protein	Znf_C4	PF00320|GATA zinc finger
CNB00530	hypothetical protein	Znf_C4	PF10058|Predicted integral membrane zinc-ribbon metal-binding protein
CNB01040	hypothetical protein	Znf-C3HC4	PF13445|RING-type zinc-finger	PF00271|Helicase conserved C-terminal domain|PF00176|SNF2 family N-terminal domain
CNB01100	hypothetical protein	Znf_C4/Znf_C3HC4	PF01363|FYVE zinc finger|PF13920|Zinc finger, C3HC4 type (RING finger)
CNB02995	hypothetical protein	Znf-C3HC4	PF14634|zinc-RING finger domain
CNB04025	hypothetical protein	Znf_C5H2C	PF01428|AN1-like Zinc finger
CNB04150	hypothetical protein	Znf_C6H2	PF15801|zf-MYND-like zinc finger, mRNA-binding	PF00557|Metallopeptidase family M24
CNC00935	hypothetical protein	Znf-C2HC	PF13917|Zinc knuckle
CNC02430	hypothetical protein	Znf-C3HC4	PF13920|Zinc finger, C3HC4 type (RING finger)
CNC04220	hypothetical protein	Znf_C4/Znf_C2HC	PF04438|HIT zinc finger
CNC04800	hypothetical protein	Znf_C2H2/Znf_C2HC	PF16278|C2HE / C2H2 / C2HC zinc-binding finger	PF11969|Scavenger mRNA decapping enzyme C-term binding
CNC04900	hypothetical protein	Znf_C2H2	|PF00096|Zinc finger, C2H2 type	PF00172|Fungal Zn(2)-Cys(6) binuclear cluster domain
CNC05600	hypothetical protein	Znf_C3H	PF00642|Zinc finger C-x8-C-x5-C-x3-H type (and similar)	PF10453|Nuclear fragile X mental retardation-interacting protein 1 (NUFIP1)
CNC06330	hypothetical protein	Znf_C4	PF00320|GATA zinc finger
CNC06560	hypothetical protein	Znf_C3H	PF00642|Zinc finger C-x8-C-x5-C-x3-H type (and similar)
CND01440	hypothetical protein	Znf_C2H2	PF00096|Zinc finger, C2H2 type
CND01470	hypothetical protein	Znf_C3HC4	PF13920|Zinc finger, C3HC4 type (RING finger)	PF00271|Helicase conserved C-terminal domain|PF00176|SNF2 family N-terminal domain
CND02140	hypothetical protein	Znf_C3HC4	PF13920|Zinc finger, C3HC4 type (RING finger)
CND02290	hypothetical protein	Znf_C2H2	PF12874|Zinc-finger of C2H2 type	PF16835|Pre-mRNA-splicing factor SF3a complex subunit 2 (Prp11)
CND02475	hypothetical protein	Znf_C4/Znf_C2HC	PF04438|HIT zinc finger
CND02680	hypothetical protein	Znf_CHC2	PF11789|Zinc-finger of the MIZ type in Nse subunit
CND03930	hypothetical protein	Znf-C2HC	PF00098|Zinc knuckle
CND04570	hypothetical protein	Znf_C3H	PF00642|Zinc finger C-x8-C-x5-C-x3-H type (and similar)
CND05720	hypothetical protein	Znf_C4HC3	PF13832|PHD-zinc-finger like domain	PF01426|BAH domain|PF00628|PHD-finger|PF01448|ELM2 domain
CND05810	hypothetical protein	Znf_C2H2	PF00096|Zinc finger, C2H2 type	PF02200|STE like transcription factor
CND05870	hypothetical protein	Znf_C5HC2	PF02928|C5HC2 zinc finger	PF02373|JmjC domain, hydroxylase|PF02375|jmjN domain|PF01388|ARID/BRIGHT DNA binding domain|PF08429|PLU-1-like protein|PF00628|PHD-finger
CNE01220	hypothetical protein	Znf_C4	PF00320|GATA zinc finger
CNE03465	hypothetical protein	Znf_C4	PF05180|DNL zinc finger
CNE03740	hypothetical protein	Znf_C6	PF00569|Zinc finger, ZZ type	PF16158|Ig-like domain from next to BRCA1 gene
CNF01690	hypothetical protein	Znf_C4/Znf_C2HC	PF04438|HIT zinc finger
CNF01915	hypothetical protein	Znf_C2H2	PF00096|Zinc finger, C2H2 type
CNF03390	hypothetical protein	Znf_C6	PF00569|Zinc finger, ZZ type	PF00564|PB1 domain
CNF03810	hypothetical protein	Znf_C3H	PF00642|Zinc finger C-x8-C-x5-C-x3-H type (and similar)
CNF04290	hypothetical protein	Znf_C4	PF09329|Primase zinc finger
CNG00500	hypothetical protein	Znf_C3HC4	Zinc finger, C3HC4 type (RING finger)	PF03105|SPX domain|PF13920
CNG01820	hypothetical protein	Znf_C4	PF00320|GATA zinc finger
CNG02160	hypothetical protein	Znf_C2H2	PF00096|Zinc finger, C2H2 type
CNH00210	hypothetical protein	Znf_C2H2	PF12171|Zinc-finger double-stranded RNA-binding
CNH01180	hypothetical protein	Znf_C3HC4	PF13445|RING-type zinc-finger
CNH01290	hypothetical protein	Znf_C3H2C3	PF12678|RING-H2 zinc finger domain
CNI01970	hypothetical protein	Znf_C2H2	PF00096|Zinc finger, C2H2 type
CNI02470	hypothetical protein	Znf_C3HC4	PF00097|Zinc finger, C3HC4 type (RING finger)	PF08647|BRE1 E3 ubiquitin ligase
CNI02960	hypothetical protein	Znf_C3HC4	PF00097|Zinc finger, C3HC4 type (RING finger)	PF01485|IBR domain, a half RING-finger domain
CNI04000	hypothetical protein	Znf_C3HC4	PF02176|TRAF-type zinc finger|PF13923|Zinc finger, C3HC4 type (RING finger)
CNJ01150	hypothetical protein	Znf_C4	PF04810|Sec23/Sec24 zinc finger	PF04815|Sec23/Sec24 helical domain|PF04811|Sec23/Sec24 trunk domain|PF08033|Sec23/Sec24 beta-sandwich domain|PF00626|Gelsolin repeat
CNJ02553	hypothetical protein	Znf_C5H2C	PF01428|AN1-like Zinc finger
CNK00830	hypothetical protein	Znf_C3H	PF00642|Zinc finger C-x8-C-x5-C-x3-H type (and similar)	PF01480|PWI domain
CNK01210	hypothetical protein	Znf_C4	PF01363|FYVE zinc finger
CNK01880	hypothetical protein	Znf_C2H2	PF12874|Zinc-finger of C2H2 type
CNK01910	hypothetical protein	Znf_C3H	PF00642|Zinc finger C-x8-C-x5-C-x3-H type (and similar)
CNK03070	hypothetical protein	Znf_C2H2	PF00096|Zinc finger, C2H2 type	PF04082|Fungal specific transcription factor domain
CNL04410	hypothetical protein	Znf_C3H	PF06839|GRF zinc finger
CNN00960	hypothetical protein	Znf_C2H2	PF06220|U1 zinc finger
