# Supplementary material for: Zinc Finger Proteins in the Human Fungal Pathogen Cryptococcus neoformans
Source: Int J Mol Sci. 2020 Feb 18;21(4):1361. doi: 10.3390/ijms21041361 (PMC7072944; doi:10.3390/ijms21041361)
Supplement: Supplementary file 1 [file ijms-21-01361-s001.zip › supplementary material/Table S2 ZFPs in C.neoformans var grubii H99.xlsx]

## Sheet: 工作表1
geneID	description	symbol	zinc finger type	Other domains
CNAG_00917	alkylbase DNA N-glycosylase	Znf-C3HC4	PF00097|Zinc finger, C3HC4 type (RING finger)
CNAG_02512	DNA repair protein RAD16	Znf-C3HC4	PF00097|Zinc finger, C3HC4 type (RING finger)	PF00176|SNF2 family N-terminal domain|PF00271|Helicase conserved C-terminal domain
CNAG_02563	DNA polymerase delta subunit 1	Znf_C4	PF14260|C4-type zinc-finger of DNA polymerase delta	PF03104|DNA polymerase family B, exonuclease domain|PF00136|DNA polymerase family B
CNAG_07483	DNA polymerase zeta subunit	Znf_C4	PF14260|C4-type zinc-finger of DNA polymerase delta	PF00136|DNA polymerase family B|PF03104|DNA polymerase family B, exonuclease domain
CNAG_04600	DNA topoisomerase III	Znf-C2HC/Znf_C3H	PF00098|Zinc knuckle|PF06839|GRF zinc finger	PF01751|Toprim domain|PF01131|DNA topoisomerase
CNAG_05537	DNA repair protein Rad18	Znf-C3HC4	PF13445|RING-type zinc-finger	PF02037|SAP domain
CNAG_06327	DNA-binding protein creA	Znf-C2H2	PF00096|Zinc finger, C2H2 type
CNAG_05055	DNA/RNA-binding protein KIN17	Znf_C2H2	PF12171|Zinc-finger double-stranded RNA-binding	PF10357|Domain of Kin17 curved DNA-binding protein
CNAG_00068	specific RNA polymerase II transcription factor	Znf-C2H2	PF00096|Zinc finger, C2H2 type
CNAG_05392	specific RNA polymerase II transcription factor	Znf-C2H2	PF00096|Zinc finger, C2H2 type
CNAG_05420	RNA polymerase II transcription factor	Znf-C2H2	PF00096|Zinc finger, C2H2 type
CNAG_02122	cytoplasmic tRNA 2-thiolation protein 1	Znf_C4	PF16503|Zinc-ribbon	PF01171|PP-loop family
CNAG_03604	mRNA 3'-end-processing protein YTH1	Znf-C2HC	PF00098|Zinc knuckle
CNAG_04127	pre-mRNA-splicing factor CWC24	Znf-C3HC4	PF13920|Zinc finger, C3HC4 type (RING finger)|PF00642|Zinc finger C-x8-C-x5-C-x3-H type (and similar)
CNAG_01454	transcription factor STE12	Znf-C2H2	PF00096|Zinc finger, C2H2 type	PF02200|STE like transcription factor
CNAG_01626	transcriptional adapter 2-alpha	Znf_C6	PF00569|Zinc finger, ZZ type	PF00249|Myb-like DNA-binding domain
CNAG_02929	transcription initiation factor TFIID subunit 1	Znf-C2HC	PF15288|Zinc knuckle	PF12157|Protein of unknown function (DUF3591)
CNAG_03129	transcription factor iiia	Znf-C2H2	PF00096|Zinc finger, C2H2 type
CNAG_04204	transcription elongation factor SPT4	Znf_C4	PF06093|Spt4/RpoE2 zinc finger
CNAG_05222	transcriptional regulator Nrg1	Znf-C2H2	PF00096|Zinc finger, C2H2 type
CNAG_05431	pH-response transcription factor pacC/RIM101	Znf-C2H2	PF00096|Zinc finger, C2H2 type
CNAG_02677	cytoplasmic protein	Znf_C3H	PF00642|Zinc finger C-x8-C-x5-C-x3-H type (and similar)	PF16543|DRG Family Regulatory Proteins, Tma46
CNAG_03376	cytoplasmic protein	Znf-C3HC4	PF17123|RING-like zinc finger|PF17123|RING-like zinc finger	PF00498|FHA domain|PF00498|FHA domain
CNAG_03527	cytoplasmic protein	Znf-C3HC4	PF13920|Zinc finger, C3HC4 type (RING finger)
CNAG_06888	cytoplasmic protein	Znf_C4	PF17034|Zinc-ribbon like family
CNAG_01273	cellular nucleic acid-binding protein	Znf-C2HC	PF00098|Zinc knuckle
CNAG_02338	cellular nucleic acid-binding protein	Znf-C2HC	PF00098|Zinc knuckle
CNAG_02990	nuclear protein	Znf_C5H2C	PF01428|AN1-like Zinc finger
CNAG_02998	nuclear protein	Znf-C2HC	PF13696|Zinc knuckle	PF04676|Protein similar to CwfJ C-terminus 2|PF04677|Protein similar to CwfJ C-terminus 1
CNAG_03817	cell growth-regulating nucleolar protein	Znf_C2HC	PF08790|LYAR-type C2HC zinc finger
CNAG_04494	U1 small nuclear ribonucleoprotein C	Znf_C2H2	PF06220|U1 zinc finger
CNAG_00019	mitochondrial import inner membrane translocase subunit TIM9	Znf_C4	PF02953|Tim10/DDP family zinc finger
CNAG_01253	mitochondrial import inner membrane translocase subunit TIM10	Znf_C4	PF02953|Tim10/DDP family zinc finger
CNAG_03301	mitochondrial import inner membrane translocase subunit TIM13	Znf_C4	PF02953|Tim10/DDP family zinc finger
CNAG_05844	mitochondrial import inner membrane translocase subunit TIM8	Znf_C4	PF02953|Tim10/DDP family zinc finger
CNAG_06446	mitochondrial splicing suppressor	Znf_C3HC	PF13824|Zinc-finger of mitochondrial splicing suppressor 51
CNAG_02167	vacuolar protein sorting-associated protein 27	Znf_C4	PF01363|FYVE zinc finger	PF00790|VHS domain|PF02809|Ubiquitin interaction motif
CNAG_06376	vacuolar membrane protein	Znf-C3HC4	PF17122|Zinc-finger	PF12451|Vacuolar protein sorting protein 11 C terminal
CNAG_03055	bud site selection protein 20	Znf_C2H2	PF12171|Zinc-finger double-stranded RNA-binding
CNAG_01103	splicing factor 3A subunit 2	Znf-C2H2	PF12874|Zinc-finger of C2H2 type	PF16835|Pre-mRNA-splicing factor SF3a complex subunit 2 (Prp11)
CNAG_01549	splicing factor 3A subunit 3	Znf_C2H2	PF12171|Zinc-finger double-stranded RNA-binding	PF11931|Domain of unknown function (DUF3449)|PF12108|Splicing factor SF3a60 binding domain|PF16837|Pre-mRNA-splicing factor SF3A3, of SF3a complex, Prp9
CNAG_04402	splicing factor U2AF 35 kDa subunit	Znf_C3H	PF00642|Zinc finger C-x8-C-x5-C-x3-H type (and similar)
CNAG_00292	zinc finger protein	Znf_C4	PF03367|ZPR1 zinc-finger domain
CNAG_06324	zinc finger protein	Znf_C3HC4	PF05495|CHY zinc finger
CNAG_01973	C2H2 zinc finger protein Zas1A	Znf-C2H2	PF00096|Zinc finger, C2H2 type	PF04082|Fungal specific transcription factor domain
CNAG_00193	GATA type zinc finger protein asd-4	Znf_C4	PF00320|GATA zinc finger	PF08550|Fungal protein of unknown function (DUF1752)
CNAG_00855	ligase	Znf_C3H2C3	PF12678|RING-H2 zinc finger domain
CNAG_01017	E3 ubiquitin-protein ligase SHPRH	Znf-C3HC4	PF13920|Zinc finger, C3HC4 type (RING finger)	PF00271|Helicase conserved C-terminal domain|PF00176|SNF2 family N-terminal domain
CNAG_02172	ubiquitin-protein ligase	Znf_C5HC2	PF02207|Putative zinc finger in N-recognin (UBR box)	PF10390|RNA polymerase II elongation factor ELL
CNAG_03807	E3 ubiquitin-protein ligase CCNP1IP1	Znf-C3HC4	PF14634|zinc-RING finger domain
CNAG_04262	E3 ubiquitin-protein ligase NRDP1	Znf-C3HC4	PF02176|TRAF-type zinc finger|PF13923|Zinc finger, C3HC4 type (RING finger)
CNAG_04303	E3 ubiquitin-protein ligase BRE1	Znf-C3HC4	PF00097|Zinc finger, C3HC4 type (RING finger)	PF08647|BRE1 E3 ubiquitin ligase
CNAG_05469	E3 ubiquitin-protein ligase synoviolin	Znf_C3H2C3	PF12678|RING-H2 zinc finger domain
CNAG_06223	E3 SUMO-protein ligase PIAS1	Znf-C3HC4	PF02891|MIZ/SP-RING zinc finger	PF14324|PINIT domain
CNAG_04684	protein transporter SEC23	Znf_C4	PF04810|Sec23/Sec24 zinc finger	PF00626|Gelsolin repeat|PF04811|Sec23/Sec24 trunk domain|PF04815|Sec23/Sec24 helical domain|PF08033|Sec23/Sec24 beta-sandwich domain
CNAG_06093	protein transporter SEC24	Znf_C4	PF04810|Sec23/Sec24 zinc finger	PF08033|Sec23/Sec24 beta-sandwich domain|PF04811|Sec23/Sec24 trunk domain|PF04815|Sec23/Sec24 helical domain
CNAG_06773	protein transporter SEC24	Znf_C4	PF04810|Sec23/Sec24 zinc finger	PF00397|WW domain|PF08033|Sec23/Sec24 beta-sandwich domain|PF04815|Sec23/Sec24 helical domain|PF00626|Gelsolin repeat|PF04811|Sec23/Sec24 trunk domain
CNAG_00241	protein AIR1/2	zf-C2HC	PF00098|Zinc knuckle
CNAG_00394	diphthamide biosynthesis protein 3	Znf_C4	PF05207|CSL zinc finger
CNAG_01158	branchpoint-bridging protein	Znf-C2HC	PF13917|Zinc knuckle|PF00098|Zinc knuckle	PF16275|Splicing factor 1 helix-hairpin domain|PF00013|KH domain
CNAG_01209	1-phosphatidylinositol-3-phosphate 5-kinase	Znf_C4	PF01363|FYVE zinc finger	PF00118|TCP-1/cpn60 chaperonin family|PF01504|Phosphatidylinositol-4-phosphate 5-Kinase|PF01504|Phosphatidylinositol-4-phosphate 5-Kinase
CNAG_01217	protein MPE1	Znf-C2HC	PF13696|Zinc knuckle	PF08783|DWNN domain
CNAG_01526	cleavage and polyadenylation specificity factor subunit 4	Znf-C3H	PF00642|Zinc finger C-x8-C-x5-C-x3-H type (and similar)
CNAG_02435	white collar 2 protein	Znf_C4	PF00320|GATA zinc finger
CNAG_02603	early growth response protein 1	Znf-C2H2	PF00096|Zinc finger, C2H2 type	PF04082|Fungal specific transcription factor domain
CNAG_03396	NAD diphosphatase	Znf_C4	PF09297|NADH pyrophosphatase zinc ribbon domain	PF09296|NADH pyrophosphatase-like rudimentary NUDIX domain|PF00293|NUDIX domain
CNAG_06138	NADH dehydrogenase (ubiquinone) Fe-S protein 6	Znf-CHC2	PF10276|Zinc-finger domain
CNAG_03823	RING-box protein 1	Znf_C3H2C3	PF12678|RING-H2 zinc finger domain
CNAG_04159	ariadne-1	Znf-C3HC4	PF00097|Zinc finger, C3HC4 type (RING finger)	PF01485|IBR domain, a half RING-finger domain
CNAG_05354	U4/U6.U5 tri-snRNP component SNU23	Znf_C2H2	PF12171|Zinc-finger double-stranded RNA-binding
CNAG_04864	iron regulator 1	Znf_C4	PF00320|GATA zinc finger
CNAG_05564	peroxin-10	Znf-C3HC4	PF14634|zinc-RING finger domain	PF04757|Pex2 / Pex12 amino terminal region
CNAG_05748	NuA3 HAT complex component NTO1	Znf_C4HC3	PF13832|PHD-zinc-finger like domain	PF00855|PWWP domain|PF10513|Enhancer of polycomb-like|PF00439|Bromodomain|PF13831|PHD-finger
CNAG_05797	5'-3' exoribonuclease 2	zf-C2HC	PF00098|Zinc knuckle	PF03159|XRN 5'-3' exonuclease N-terminus
CNAG_05877	CDK-activating kinase assembly factor MAT1	Znf-C3HC4	PF17121|Zinc finger, C3HC4 type (RING finger)	PF06391|CDK-activating kinase assembly factor MAT1
CNAG_06434	regulatory subunit for Cdc7 protein kinase	Znf_C2H2	PF07535|DBF zinc finger	PF08630|Dfp1/Him1, central region
CNAG_06742	pre-60S factor REI1	Znf-C2H2	PF12171|Zinc-finger double-stranded RNA-binding|PF12756|C2H2 type zinc-finger (2 copies)
CNAG_07411	histone demethylase JARID1	Znf_C5HC2/Znf_C4HC3	PF02928|C5HC2 zinc finger|PF00628|PHD-finger|PF01388	PF02375|jmjN domain|PF08429|PLU-1-like protein|ARID/BRIGHT DNA binding domain|PF02373|JmjC domain, hydroxylase
CNAG_00035	hypothetical protein	Znf_C4	PF00320|GATA zinc finger
CNAG_00039	hypothetical protein	Znf-C2H2	PF00096|Zinc finger, C2H2 type
CNAG_00156	hypothetical protein	Znf-C2H2	PF00096|Zinc finger, C2H2 type
CNAG_00286	hypothetical protein	Znf_C3H	PF14608|RNA-binding, Nab2-type zinc finger
CNAG_00520	hypothetical protein	zf-C2HC	PF00098|Zinc knuckle
CNAG_00604	hypothetical protein	Znf-C3HC4	PF13445|RING-type zinc-finger
CNAG_01014	hypothetical protein	Znf-C2H2	PF00096|Zinc finger, C2H2 type
CNAG_01087	hypothetical protein	Znf-C3HC4	PF13920|Zinc finger, C3HC4 type (RING finger)
CNAG_01124	hypothetical protein	Znf_C4/Znf_C2HC	PF04438|HIT zinc finger
CNAG_01342	hypothetical protein	Znf-C3H	PF00642|Zinc finger C-x8-C-x5-C-x3-H type (and similar)
CNAG_01551	hypothetical protein	Znf_C4	PF00320|GATA zinc finger
CNAG_01578	hypothetical protein	Znf-C2HC	PF13917|Zinc knuckle
CNAG_01739	hypothetical protein	Znf-C3HC4	PF13920|Zinc finger, C3HC4 type (RING finger)
CNAG_02134	hypothetical protein	Znf_C6	PF00569|Zinc finger, ZZ type	PF04433|SWIRM domain|PF00249|Myb-like DNA-binding domain|PF16495|SWIRM-associated region 1
CNAG_02164	hypothetical protein	Znf_C6	PF00569|Zinc finger, ZZ type	PF16158|Ig-like domain from next to BRCA1 gene
CNAG_02191	hypothetical protein	Znf_C4	PF05180|DNL zinc finger
CNAG_02597	hypothetical protein	Znf_C3H	PF00642|Zinc finger C-x8-C-x5-C-x3-H type (and similar)	PF01480|PWI domain
CNAG_02700	hypothetical protein	Znf-C2H2	PF12874|Zinc-finger of C2H2 type
CNAG_02703	hypothetical protein	Znf_C3H	PF00642|Zinc finger C-x8-C-x5-C-x3-H type (and similar)
CNAG_02804	hypothetical protein	Znf_C4/Znf_C2HC	PF04438|HIT zinc finger
CNAG_02877	hypothetical protein	Znf-C2H2	PF00096|Zinc finger, C2H2 type	PF00172|Fungal Zn(2)-Cys(6) binuclear cluster domain
CNAG_02951	hypothetical protein	Znf_C3H	PF00642|Zinc finger C-x8-C-x5-C-x3-H type (and similar)	PF10453|Nuclear fragile X mental retardation-interacting protein 1 (NUFIP1)
CNAG_03366	hypothetical protein	Znf_C4	PF00096|Zinc finger, C2H2 type
CNAG_03401	hypothetical protein	Znf_C4	PF00320|GATA zinc finger
CNAG_03552	hypothetical protein	Znf-C3HC4	PF13920|Zinc finger, C3HC4 type (RING finger)	PF03105|SPX domain
CNAG_03607	hypothetical protein	Znf_C4/Znf-C3HC4	PF01363|FYVE zinc finger|PF13920|Zinc finger, C3HC4 type (RING finger)
CNAG_03700	hypothetical protein	Znf_C2HC5	PF06221|Putative zinc finger motif, C2HC5-type
CNAG_03777	hypothetical protein	Znf_C3H	PF04434|SWIM zinc finger
CNAG_03913	hypothetical protein	Znf_C5H2C	PF01428|AN1-like Zinc finger
CNAG_04353	hypothetical protein	Znf-C2H2	PF00096|Zinc finger, C2H2 type
CNAG_04518	hypothetical protein	Znf-C2H2	PF00096|Zinc finger, C2H2 type	PF04082|Fungal specific transcription factor domain
CNAG_04527	hypothetical protein	Znf_C3HC	PF07967|C3HC zinc finger-like	PF08600|Rsm1-like
CNAG_04829	hypothetical protein	Znf_C5H2C	PF01428|AN1-like Zinc finger
CNAG_05153	hypothetical protein	Znf_C4	PF00320|GATA zinc finger
CNAG_05186	hypothetical protein	Znf_C3H	PF06839|GRF zinc finger
CNAG_05456	hypothetical protein	Znf-C3HC4	PF00097|Zinc finger, C3HC4 type (RING finger)
CNAG_05523	hypothetical protein	Znf_C3H	PF00642|Zinc finger C-x8-C-x5-C-x3-H type (and similar)
CNAG_05538	hypothetical protein	Znf_C2H2	PF12171|Zinc-finger double-stranded RNA-binding	PF00226|DnaJ domain|PF07985|SRR1
CNAG_05786	hypothetical protein	Znf-C2H2	PF00096|Zinc finger, C2H2 type
CNAG_05810	hypothetical protein	Znf_C4/Znf_C2HC	PF04438|HIT zinc finger
CNAG_06368	hypothetical protein	Znf_C2H2	PF06220|U1 zinc finger
CNAG_06588	hypothetical protein	Znf_C4	PF09329|Primase zinc finger
CNAG_06636	hypothetical protein	Znf_C3H	PF00642|Zinc finger C-x8-C-x5-C-x3-H type (and similar)
CNAG_06681	hypothetical protein	Znf_C6	PF00569|Zinc finger, ZZ type	PF00564|PB1 domain
CNAG_06693	hypothetical protein	Znf-C3HC4	PF00097|Zinc finger, C3HC4 type (RING finger)
CNAG_06750	hypothetical protein	Znf_C4	PF10058|Predicted integral membrane zinc-ribbon metal-binding protein
CNAG_06762	hypothetical protein	Znf_C4	PF00320|GATA zinc finger
CNAG_07549	hypothetical protein	Znf_C4	PF01363|FYVE zinc finger
CNAG_07848	hypothetical protein	Znf_C4	PF01363|FYVE zinc finger
CNAG_07953	hypothetical protein	Znf_C4	PF05207|CSL zinc finger
CNAG_07964	hypothetical protein	Znf-C3HC4	PF13445|RING-type zinc-finger	PF00176|SNF2 family N-terminal domain|PF00271|Helicase conserved C-terminal domain
